# Supplementary material for: The bHLH transcription factor gene EGL3 accounts for the natural diversity in Arabidopsis fruit trichome pattern and morphology
Source: Plant Physiol. 2024 Dec 22;197(1):kiae673. doi: 10.1093/plphys/kiae673 (PMC11773808; doi:10.1093/plphys/kiae673)
Supplement: kiae673_Supplementary_Data [file kiae673_supplementary_data.zip]

Archive with 3 entries (3 files):
- pp.02635.2024-s06.pdf
- MendezVigo_et_al_Supplementary Tables.xlsx
- MendezVigo_et_al_Supplementary_Data.pdf
