# Supplementary material for: The bHLH transcription factor gene EGL3 accounts for the natural diversity in Arabidopsis fruit trichome pattern and morphology
Source: Plant Physiol. 2024 Dec 22;197(1):kiae673. doi: 10.1093/plphys/kiae673 (PMC11773808; doi:10.1093/plphys/kiae673)
Supplement: kiae673_Supplementary_Data [file kiae673_supplementary_data.zip › MendezVigo_et_al_Supplementary Tables.xlsx]

## Sheet: Supplementary Table S1
	Additive and interaction effects of MAU1, TCL1/MAU2, GL1/MAU3 and TRY/MAU5 loci on trichome pattern traits
	FTN, PTP, STP and LTD in introgression lines
	GLM with 4 fixed effect factors
	FTN
		SS	Degr. of	MS	F	P	Variance
			freedom				component (%)
	Intercept	88374.2	1	88374.2	1200.52	0
	MAU1	41497.1	1	41497.1	563.72	0	1
	TCL1	26017.3	1	26017.3	353.434	0	0.9
	GL1	38931.6	1	38931.6	528.869	0	0.5
	TRY	78243.6	1	78243.6	1062.91	0	3.9
	MAU1 * TCL1	9653.67	1	9653.67	131.141	0	1.9
	MAU1 * GL1	13740.4	1	13740.4	186.657	0	1.2
	TCL1 * GL1	4437.88	1	4437.88	60.2867	3.57492e-14	0.8
	MAU1 * TRY	35780.1	1	35780.1	486.057	0	14.6
	TCL1 * TRY	20890.2	1	20890.2	283.784	0	9
	GL1 * TRY	35522.7	1	35522.7	482.56	0	17.6
	MAU1 * TCL1 * GL1	290.692	1	290.692	3.94892	0.0473573	0.4
	MAU1 * TCL1 * TRY	7139.22	1	7139.22	96.9831	0	12.3
	MAU1 * GL1 * TRY	12056.7	1	12056.7	163.785	0	21.2
	TCL1 * GL1 * TRY	3247.66	1	3247.66	44.1181	6.95648e-11	5.6
	MAU1 * TCL1 * GL1 * TRY	78.1499	1	78.1499	1.06163	0.30326	0
	Error	44020.6	598	73.613
	PTP
		SS	Degr. of	MS	F	P	Variance
			freedom				component (%)
	Intercept	28099.6	1	28099.6	3754.45	0
	MAU1	188.468	1	188.468	25.1816	6.88502e-07	0.5
	TCL1	20423.9	1	20423.9	2728.89	0	56.4
	GL1	5919.79	1	5919.79	790.957	0	6
	TRY	19.8964	1	19.8964	2.65841	0.103528	0
	MAU1 * TCL1	11.8253	1	11.8253	1.58	0.20925	0
	MAU1 * GL1	35.0552	1	35.0552	4.68381	0.030842	0
	TCL1 * GL1	4133.04	1	4133.04	552.225	0	28.5
	MAU1 * TRY	27.4978	1	27.4978	3.67405	0.0557403	0
	TCL1 * TRY	0.0595137	1	0.0595137	0.00795177	0.928974	0
	GL1 * TRY	136.455	1	136.455	18.2321	2.27303e-05	0.2
	MAU1 * TCL1 * GL1	57.58	1	57.58	7.6934	0.00571471	0
	MAU1 * TCL1 * TRY	83.1118	1	83.1118	11.1048	0.000914026	0
	MAU1 * GL1 * TRY	20.3847	1	20.3847	2.72365	0.0993952	0
	TCL1 * GL1 * TRY	77.9322	1	77.9322	10.4127	0.00131968	0
	MAU1 * TCL1 * GL1 * TRY	79.5775	1	79.5775	10.6325	0.0011741	1
	Error	4490.6	600	7.48434
	STP
		SS	Degr. of	MS	F	P	Variance
			freedom				component (%)
	Intercept	32239.9	1	32239.9	6754.94	0
	MAU1	112.717	1	112.717	23.6166	1.50159e-06	0.2
	TCL1	17214.2	1	17214.2	3606.75	0	43.3
	GL1	7211.91	1	7211.91	1511.05	0	5.1
	TRY	6.01478	1	6.01478	1.26022	0.262056	0
	MAU1 * TCL1	30.0399	1	30.0399	6.29399	0.0123765	0
	MAU1 * GL1	0.0084148	1	0.0084148	0.00176308	0.966521	0
	TCL1 * GL1	5876.86	1	5876.86	1231.33	0	44.5
	MAU1 * TRY	131.487	1	131.487	27.5494	2.12569e-07	0.1
	TCL1 * TRY	19.9248	1	19.9248	4.17468	0.0414672	0
	GL1 * TRY	38.4245	1	38.4245	8.05076	0.00470163	0
	MAU1 * TCL1 * GL1	3.15936	1	3.15936	0.661954	0.416193	0
	MAU1 * TCL1 * TRY	120.937	1	120.937	25.3389	6.36102e-07	0
	MAU1 * GL1 * TRY	111.017	1	111.017	23.2604	1.79447e-06	0
	TCL1 * GL1 * TRY	84.1097	1	84.1097	17.6228	3.10018e-05	0
	MAU1 * TCL1 * GL1 * TRY	151.085	1	151.085	31.6555	2.8226e-08	1.7
	Error	2873.22	602	4.77278
	LTD
		SS	Degr. of	MS	F	P	Variance
			freedom				component (%)
	Intercept	110.993	1	110.993	3569.02	0
	MAU1	0.000475648	1	0.000475648	0.0152947	0.901613	0
	TCL1	4.7737	1	4.7737	153.5	0	29.5
	GL1	0.255052	1	0.255052	8.2013	0.00431817	1.1
	TRY	0.994069	1	0.994069	31.9647	2.33273e-08	6.4
	MAU1 * TCL1	0.00984558	1	0.00984558	0.316589	0.573855	0
	MAU1 * GL1	0.103114	1	0.103114	3.31567	0.0690724	0.1
	TCL1 * GL1	9.21204e-05	1	9.21204e-05	0.00296217	0.956612	0
	MAU1 * TRY	0.000792411	1	0.000792411	0.0254803	0.873225	0
	TCL1 * TRY	0.191873	1	0.191873	6.16976	0.0132408	2
	GL1 * TRY	0.00941305	1	0.00941305	0.302681	0.582392	0
	MAU1 * TCL1 * GL1	0.117895	1	0.117895	3.79097	0.0519511	0.3
	MAU1 * TCL1 * TRY	0.19082	1	0.19082	6.13592	0.0134941	0.4
	MAU1 * GL1 * TRY	0.00287227	1	0.00287227	0.0923592	0.761294	0
	TCL1 * GL1 * TRY	0.0123668	1	0.0123668	0.39766	0.528517	0
	MAU1 * TCL1 * GL1 * TRY	0.0108137	1	0.0108137	0.347719	0.555608	0
	Error	20.6497	664	0.0310989
	EGL3 expression differencies between parental accessions (Don-0 and Ler) in different plant organs (leaf, stem
	and flower buds)
	GLM with 2 fixed effect factors
		SS	Degr. of	MS	F	P	Variance
			freedom				component (%)
	Intercept	624.461	1	624.461	1840.71	0
	Organ	306.421	2	153.211	451.617	0	86.8
	Genotype	19.3142	1	19.3142	56.932	0	6.1
	Organ*Genotype	6.8077	2	3.4039	10.033	0.000229	3.6
	Error	16.284	48	0.3392
	Additive and interaction effects of MAU1, TCL1/MAU2, GL1/MAU3 and TRY/MAU5 loci on EGL3 expression in flower
	buds of introgression lines
	GLM with 4 fixed effect factors
		SS	Degr. of	MS	F	P	Variance
			freedom				component (%)
	Interceptar	155.947	1	155.947	5850.67	0
	MAU1	0.5414	1	0.5414	20.313	1.5e-05	11.5
	TCL1	0.1506	1	0.1506	5.651	0.018982	2
	GL1	0.1507	1	0.1507	5.656	0.01894	1.5
	TRY	0.4765	1	0.4765	17.876	4.6e-05	11.7
	MAU1 * TCL1	0.0566	1	0.0566	2.122	0.147748
	MAU1 * GL1	0.0333	1	0.0333	1.251	0.265625
	TCL1/MAU2 * GL1	0.0529	1	0.0529	1.984	0.161503
	MAU1 * TRY	0.0008	1	0.0008	0.03	0.861661
	TCL1 * TRY	0.0003	1	0.0003	0.01	0.921581
	GL1 * TRY	0.0241	1	0.0241	0.905	0.343224
	MAU1 * TCL1 * GL1	0.0232	1	0.0232	0.872	0.35227
	MAU1 * TCL1 * TRY	0.0065	1	0.0065	0.243	0.62268
	MAU1 * GL1 * TRY	0.0502	1	0.0502	1.883	0.172542
	TCL1 * GL1 * TRY	0.0045	1	0.0045	0.169	0.681442
	MAU1 * TCL1 * GL1 * TRY	0.064	1	0.064	2.401	0.12382
	Error	44020.6	598	73.613
	Phenotypic differences for LTD and STP among EGL3 transgenic lines in egl3 gl3 mutant genetic background
	GLM nested analyses with two factors: transgene as fixed effect factor, and line as random effect factor nested within transgene
	LTD
		Effect	SS	Degr. of	MS	F	P
		(F/R)		freedom
	Intercept	Fixed	1.00649	1	1.00649	10.8685	0.003991
	Transgene	Fixed	0.448692	1	0.448692	4.84518	0.040949
	Line(Transgene)	Random	1.78588	18	0.099216	32.3334	0
	Error		0.610636	199	0.003069
	Effect of transgene based on variance component analysis= 27.0%
	STN
		Effect	SS	Degr. of	MS	F	P
		(F/R)		freedom
	Intercept	Fixed	2609.65	1	2609.65	8.74446	0.008337
	Transgene	Fixed	1872.89	1	1872.89	6.27569	0.021908
	Line(Transgene)	Random	5568.59	18	309.366	5.80744	0
	Error		10121.4	190	53.271
	Effect of transgene based on variance component analysis= 18.9%
	EGL3 expression differences, in leaves, among EGL3 transgenic lines in egl3 gl3 genetic background
	GLM nested analysis with two factors: transgene as fixed effec factor and line as random effect factor nested within transgene
		Effect	SS	Degr. of	MS	F	P
		(F/R)		freedom
	Intercept	Fixed	615.374	1	615.374	12.5543	0.002323
	Transgene	Fixed	29.2593	1	29.2593	0.59692	0.449782
	Line(Transgene)	Random	882.305	18	49.0169	71.7174	0
	Error		41.0084	60	0.6835
	Phenotypic differences for LTD, STP and FTN among EGL3 transgenic lines in IL-25 genetic background
	GLM nested analyses with two factors: transgene as fixed effect factor, and line as random effect factor nested within transgene
	LTD
		Effect	SS	Degr. of	MS	F	P
		(F/R)		freedom
	Intercept	Fixed	99.9579	1	99.9579	213.009	0
	Transgene	Fixed	0	1	0	0	0.999999
	Line(Transgene)	Random	13.3498	28	0.47678	18.5226	0
	Error		11.6089	451	0.02574
	STP
		Effect	SS	Degr. of	MS	F	P
		(F/R)		freedom
	Intercept	Fixed	21609.4	1	21609.4	836.477	0
	Transgene	Fixed	1.05	1	1.05	0.0406	0.841837
	Line(Transgene)	Random	732.84	28	26.17	12.3151	0
	Error		943.61	444	2.13
	FTN
		Effect	SS	Degr. of	MS	F	P
		(F/R)		freedom
	Intercept	Fixed	41565.8	1	41565.8	16.7419	0.000328
	Transgene	Fixed	13428	1	13428	5.40855	0.027502
	Line(Transgene)	Random	70156.8	28	2505.6	39.5476	0
	Error		28320.4	447	63.36
	Effect of transgene based on variance component analysis= 20.9%
	EGL3 expression differences, in flower buds, among EGL3 transgenic lines in IL_25 genetic background
	GLM nested analysis with two factors: transgene as fixed effec factor and line as random effect factor nested within transgene
		Effect	SS	Degr. of	MS	F	P
		(F/R)		freedom
	Intercept	Fixed	1634.2	1	1634.2	34.1373	3e-06
	Transgene	Fixed	0.918	1	0.918	0.0192	0.890882
	Line(Transgene)	Random	1340.4	28	47.871	228.401	0
	Error		18.863	90	0.21
	Phenotypic differences for the frequency of stem trichomes with one ( % 1 branch), two (% 2 branches),
	or more than two branches (% 3 or more branches) among EGL3 transgenic lines in IL-25 genetic background
	GLM nested analyses with two factors: transgene as fixed effect factor, and line as random effect factor nested within transgene
	% 1 branch
		Effect	SS	Degr. of	MS	F	P
		(F/R)		freedom
	Intercept	Fixed	68.9007	1	68.9007	2411.56	0
	Transgene	Random	0.88186	1	0.88186	30.866	1.4e-05
	Line(Transgene)	Fixed	0.63543	22	0.02888	4.401	0
	Error		2.53308	386	0.00656
	Effect of transgene based on variance component analysis = 20.8 %
	% 2 branches
		Effect	SS	Degr. of	MS	F	P
		(F/R)		freedom
	Intercept	Fixed	128.052	1	128.052	4991.91	0
	Transgene	Random	0.5911	1	0.5911	23.044	8.4e-05
	Line(Transgene)	Fixed	0.5704	22	0.0259	4.153	0
	Error		2.4099	386	0.0062
	Effect of transgene based on variance component analysis = 15.6 %
	% 3 or more branches
		Effect	SS	Degr. of	MS	F	P
		(F/R)		freedom
	Intercept	Fixed	0.260907	1	0.260907	229.655	0
	Transgene	Random	0.035673	1	0.035673	31.3999	1.2e-05
	Line(Transgene)	Fixed	0.025153	22	0.001143	1.8299	0.013131
	Error		0.241178	386	0.000625
	Effect of transgene based on variance component analysis = 10.8 %
	Phenotypic differences for anthocyanin content among EGL3 transgenic lines in IL-25 genetic background
	GLM nested analyses with two factors: transgene as fixed effect factor, and line as random effect factor nested within transgene
		Effect	SS	Degr. of	MS	F	P
		(F/R)		freedom
	Intercept	Fixed	2667.37	1	2667.37	45.3645	1e-06
	Transgene	Fixed	29.281	1	29.281	0.49799	0.487787
	Line(Transgene)	Random	1301.46	22	59.157	42.7449	0
	Error		65.046	47	1.384
	Additive and interaction effects of EGL3, TCL1 and TRY genes on fruit trichome pattern measured as binary trait
	in 235 Iberian accessions
	GLM with 3 fixed effect factors
		SS	Degr. of	MS	F	P	Variance
			freedom				component (%)
	Intercept	3.1011	1	3.1011	124.226	0
	EGL3	0	1	0	0	1	0
	TCL1	1.58219	1	1.58219	63.3808	0	26.5
	TRY	1.0126	1	1.0126	40.5637	0	21.3
	EGL3*TCL1	0.253151	1	0.253151	10.1409	0.001654	0
	EGL3*TRY	0.063288	1	0.063288	2.5352	0.112722	0
	TCL1*TRY	0.253151	1	0.253151	10.1409	0.001654	3.1
	EGL3*TCL1*TRY	0.56959	1	0.56959	22.8171	3e-06	30.6
	Error	5.66667	227	0.024963

## Sheet: Supplementary Table S2
	Accession	Acronym	Full name	Country	Longitude	Latitude	Stock Center Code	Sequencing project	Sample name	Genetic group	FTD	EGL3 Haplogroup	Deletion TCL1 3' UTR	TRY SNP-701	GL1 Haplogroup
	Ace-0	IP-Ace-0	Acehúche	Spain	-6.599	39.838	CS76642	PRJNA273563	9817	Non-relict	G	Subhap A1	NO	A	Hap 2
	Adc-5	IP-Adc-5	Argamasilla de Calatrava	Spain	-4.073	38.765	N799182	PRJNA273563	9513	Non-relict	G	Hap B	NO	A	Hap 1
	Adm-0	IP-Adm-0	Arroba de los Montes	Spain	-4.544	39.145	N799183	PRJNA273563	9514	Non-relict	G	Hap A	NO	A	Hap 1
	Agu-1	IP-Agu-1	Aguarón	Spain	-1.341	41.32	N799185	PRJNA273563	9942	Non-relict	G	Hap B	NO	A	Hap 1
	Ala-0	IP-Ala-0	Alcántara	Spain	-6.892	39.721	N799186	PRJNA646494	IP-Ala-0	Non-relict	G	Hap A	NO	A	Hap 1
	All-0	IP-All-0	Allariz	Spain	-7.804	42.188	N799190	PRJNA273563	9517	Non-relict	G	Hap A	NO	A	Hap 2
	Alm-0	IP-Alm-0	Almedíjar	Spain	-0.365	39.884	N799191	PRJNA273563	9518	Non-relict	G	Hap A	NO	A	Hap 1
	AlnB-5	IP-AlnB-5	Alcañiz	Spain	-0.249	41.138	N2110027	PRJNA646494	IP-AlnB-5	Non-relict	H	Hap B	NO	C	Hap 1
	Alo-0	IP-Alo-0	Alcongosta	Portugal	-7.476	40.11	N799192	PRJNA273563	9506	Non-relict	G	Subhap A3	NO	A	Hap 2
	Amu-0	IP-Amu-0	Amunartia	Spain	-3.036	42.353	N799193	PRJNA273563	9819	Non-relict	G	Hap A	NO	A	Hap 1
	And-0	IP-And-0	Andújar	Spain	-3.981	38.09	N2110028	PRJNA646494	IP-And-0	Non-relict	G	Hap B	NO	A	Hap 2
	Ang-0	IP-Ang-0	Anglés	Spain	2.643	41.939	N799194	PRJNA273563	9519	Non-relict	G	Hap B	NO	A	Hap 1
	Ara-4	IP-Ara-4	Aranda de Duero	Spain	-3.683	41.701	N799195	PRJNA273563	9520	Non-relict	G	Hap A	NO	A	Hap 1
	Are-0	IP-Are-0	Arévalo	Spain	-4.712	41.004	CS76671	PRJNA273563	9820	Non-relict	G	Hap A	NO	A	Hap 1
	Aru-0	IP-Aru-0	Arbúcies	Spain	2.493	41.812	CS76674	PRJNA273563	9821	Non-relict	G	Hap A	NO	A	Hap 1
	Aul-0	IP-Aul-0	Aulencia	Spain	-4.019	40.519	CS76675	PRJNA273563	9822	Non-relict	G	Hap A	NO	A	Hap 1
	Bad-1	IP-Bad-1	Barbadaes de Cima	Portugal	-7.555	41.569	N2110029	PRJNA646494	IP-Bad-1	Relict	G	Subhap A2	NO	A	Hap 1
	Bae-0	IP-Bae-0	Los Barreros	Spain	-5.844	43.343	CS76681	PRJNA273563	9823	Non-relict	G	Hap A	NO	A	Hap 1
	Bar-1	IP-Bar-1	Barcelona	Spain	2.13	41.433	N799198	PRJNA273563	9521	Non-relict	G	Hap A	NO	A	Hap 1
	Bdm-0	IP-Bdm-0	Bola del Mundo	Spain	-3.991	40.784	N2110030	PRJNA646494	IP-Bdm-0	Relict	G	Hap B	NO	A	Hap 2
	Bea-0	IP-Bea-0	Benarrabá	Spain	-5.269	36.52	N799200	PRJNA273563	9522	Non-relict	G	Hap A	NO	A	Hap 1
	Ben-0	IP-Ben-0	Benatae	Spain	-2.656	38.371	N799201	PRJNA273563	9523	Non-relict	G	Hap A	NO	A	Hap 1
	Ber-0	IP-Ber-0	Bernués	Spain	-0.562	42.516	N799202	PRJNA273563	9524	Non-relict	G	Hap B	NO	A	Hap 1
	Bes-5	IP-Bes-5	Besande	Spain	-4.915	42.909	CS76702	PRJNA273563	9824	Non-relict	G	Hap A	NO	A	SubHap 1-Phe
	Bis-0	IP-Bis-0	Bisaurri	Spain	0.535	42.489	N799203	PRJNA273563	9525	Non-relict	G	Hap A	NO	A	Hap 1
	Boa-0	IP-Boa-0	Boadilla del Monte	Spain	-3.881	40.396	N799204	PRJNA273563	9825	Non-relict	G	Subhap A3	NO	A	Hap 1
	Bon-61	IP-Bon-61	Bonanza	Spain	-6.29	36.877	N2110031	PRJNA646494	IP-Bon-61	Relict	H	Subhap A1	Deletion	C	SubHap 1-Phe+STOP
	Bor-0	IP-Bor-0	Borrenes	Spain	-6.708	42.491	CS76717	PRJNA273563	9826	Non-relict	G	Hap A	NO	A	SubHap 1-Phe
	Bos-0	IP-Bos-0	Bossost	Spain	0.69	42.782	CS76719	PRJNA273563	9827	Non-relict	G	Hap B	NO	A	Hap 1
	Bra-0	IP-Bra-0	Brazuelo	Spain	-6.151	42.495	N799206	PRJNA273563	9828	Non-relict	G	Hap A	NO	A	SubHap 2-Asp
	Brz-1	IP-Brz-1	Brazatortas	Spain	-4.328	38.646	N2110032	PRJNA646494	IP-Brz-1	Non-relict	G	Hap A	NO	A	Hap 1
	Bus-0	IP-Bus-0	Busquístar	Spain	-3.279	36.972	N799207	PRJNA273563	9830	Non-relict	G	Hap B	NO	A	Hap 1
	Cab-3	IP-Cab-3	Cabrera de Mar	Spain	2.387	41.538	N799208	PRJNA273563	9526	Non-relict	G	Hap B	NO	A	Hap 1
	Cad-0	IP-Cad-0	Candelario	Spain	-5.742	40.365	N799209	PRJNA273563	9527	Non-relict	G	Hap B	NO	A	Hap 2
	Cai-3	IP-Cai-3	Canencia	Spain	-3.764	40.868	N2110033	PRJNA646494	IP-Cai-3	Relict	G	Hap A	NO	A	Hap 2
	Cal-0	IP-Cal-0	Calamocha	Spain	-1.37	40.941	N799211	PRJNA273563	9528	Non-relict	G	Hap A	NO	A	Hap 1
	Can-0	IP-Can-0	Cabañeros	Spain	-4.514	39.388	N2110034	PRJNA646494	IP-Can-0	Relict	H	Subhap A1	Deletion	C	Hap 1
	Cap-1	IP-Cap-1	Capileira	Spain	-3.36	36.968	N799212	PRJNA273563	9529	Non-relict	G	Hap B	NO	A	Hap 1
	Car-1	IP-Car-1	Cardeña	Spain	-4.325	38.251	N799213	PRJNA273563	9530	Non-relict	G	Hap A	NO	A	Hap 1
	Cas-0	IP-Cas-0	Castellar de Santiago	Spain	-3.391	38.534	CS76743	PRJNA273563	9831	Non-relict	G	Hap A	NO	A	Hap 1
	Cat-0	IP-Cat-0	Cantoblanco	Spain	-3.687	40.542	CS76759	PRJNA273563	9832	Relict	H	Hap B	Deletion	C	SubHap 2-Asp
	Cdb-25	IP-Cdb-25	Casas de Benítez	Spain	-2.125	39.325	N2110035	PRJNA646494	IP-Cdb-25	Relict	H	Subhap A1	Deletion	C	Hap 1
	Cdc-3	IP-Cdc-3	Ciruelos de Coca	Spain	-4.546	41.214	N799216	PRJNA273563	9531	Non-relict	G	Hap A	NO	A	Hap 1
	Cdm-0	IP-Cdm-0	Casas de Miravete	Spain	-5.744	39.725	N799218	PRJNA273563	9943	Non-relict	G	Hap A	NO	A	Hap 1
	Cdo-0	IP-Cdo-0	Castrillejos de la Olma	Spain	-4.638	42.231	N799219	PRJNA273563	9532	Non-relict	G	Hap B	NO	A	Hap 1
	Cdr-0	IP-Cdr-0	Caldas de Reis	Spain	-8.652	42.601	N2110036	PRJNA646494	IP-Cdr-0	Non-relict	G	Hap A	NO	A	Hap 2
	Cem-0	IP-Cem-0	Carbonero el Mayor	Spain	-4.317	41.148	N799220	PRJNA273563	9533	Relict	G	Hap A	Deletion	A	SubHap 2-Asp
	Cha-0	IP-Cha-0	Chapinería	Spain	-4.213	40.377	N799223	PRJNA273563	9833	Non-relict	G	Hap B	NO	A	SubHap 2-Asp
	Cho-0	IP-Cho-0	La Chopera de las Rozas	Spain	-3.898	40.513	N799224	PRJNA273563	9834	Non-relict	G	Subhap A1	NO	A	Hap 1
	Cib-0	IP-Cib-0	Cibanal	Spain	-6.328	41.276	N2110037	PRJNA646494	IP-Cib-0	Non-relict	G	Hap B	NO	A	SubHap 1-Phe
	Cir-0	IP-Cir-0	Ciudad Rodrigo	Spain	-6.571	40.608	CS76772	PRJNA273563	9835	Non-relict	G	Subhap A3	NO	A	Hap 2
	Cmo-3	IP-Cmo-3	Cardiel de los Montes	Spain	-4.652	40.049	N799225	PRJNA273563	9534	Non-relict	G	Hap A	NO	A	Hap 1
	Coc-1	IP-Coc-1	Cap de Creus	Spain	3.193	42.311	N799227	PRJNA273563	9535	Non-relict	G	Hap A	NO	A	Hap 1
	Cod-0	IP-Cod-0	Codos	Spain	-1.317	41.253	CS76777	PRJNA273563	9836	Non-relict	G	Subhap A2	NO	A	Hap 1
	Con-0	IP-Con-0	Constantina	Spain	-5.599	37.938	CS76780	PRJNA273563	9837	Relict	G	Subhap A1	NO	A	Hap 2
	Cor-0	IP-Cor-0	Corduentes	Spain	-2.001	40.83	N799228	PRJNA273563	9536	Non-relict	G	Hap A	NO	A	Hap 1
	Cot-0	IP-Cot-0	Cotanes del Monte	Spain	-5.38	41.827	N799229	PRJNA273563	9838	Non-relict	G	Hap A	NO	A	Hap 2
	Coy-0	IP-Coy-0	Colmenar del Arroyo	Spain	-4.267	40.442	CS76785	PRJNA273563	9839	Non-relict	G	Hap A	NO	A	SubHap 2-Asp
	Cta-1	IP-Cta-1	Calatañazor	Spain	-2.843	41.717	N2110038	PRJNA646494	IP-Cta-1	Non-relict	G	Hap A	NO	A	Hap 1
	Cum-1	IP-Cum-1	Cumbres Mayores	Spain	-6.658	38.067	N799231	PRJNA273563	9537	Non-relict	G	Hap A	NO	A	Hap 1
	Cur-4	IP-Cur-4	Curtis	Spain	-8.093	43.123	N2110039	PRJNA646494	IP-Cur-4	Non-relict	G	Hap B	NO	A	Hap 2
	Dar-0	IP-Dar-0	Daroca	Spain	-1.432	41.129	CS76792	PRJNA273563	9840	Non-relict	G	Hap A	NO	A	Hap 1
	Deh-1	IP-Deh-1	Dehesa de Perosín	Spain	-6.668	40.288	N799233	PRJNA273563	9539	Non-relict	G	Hap A	NO	A	Hap 1
	Don-0	IP-Don-0	Doñana	Spain	-6.36	36.832	N2110040	PRJNA646494	IP-Don-0	Relict	H	Subhap A1	Deletion	C	SubHap 1-Phe+STOP
	Ees-0	IP-Ees-0	San Lorenzo del Escorial	Spain	-4.147	40.588	N799235	PRJNA273563	9841	Non-relict	G	Hap A	NO	A	Hap 1
	Elb-0	IP-Elb-0	El Brull	Spain	2.339	41.81	N799236	PRJNA273563	9540	Non-relict	G	Hap A	NO	A	Hap 1
	Elp-0	IP-Elp-0	El Pinar de las Rozas	Spain	-3.918	40.526	CS76840	PRJNA273563	9843	Non-relict	G	Hap A	NO	A	Hap 2
	Esn-2	IP-Esn-2	Escanilla	Spain	0.192	42.27	CS76846	PRJNA273563	9844	Non-relict	G	Hap A	NO	A	Hap 1
	Evs-0	IP-Evs-0	Ermita Virgen del Soto	Spain	-3.96	40.479	CS76848	PRJNA273563	9845	Non-relict	G	Hap A	NO	A	Hap 2
	Ezc-2	IP-Ezc-2	Ezcaray	Spain	-3.026	42.305	N799238	PRJNA273563	9846	Non-relict	G	Hap B	NO	A	Hap 1
	Fei-0	IP-Fei-0	Santa María de Feira	Portugal	-8.542	40.923	N2110041	PRJNA646494	IP-Fei-0	Non-relict	G	Hap A	NO	A	Hap 1
	Fel-2	IP-Fel-2	La Felguera	Spain	-5.698	43.314	N799240	PRJNA273563	9847	Non-relict	G	Hap A	NO	A	Hap 2
	Fof-1	IP-Fof-1	Fonfría	Spain	-1.118	40.997	N2110042	PRJNA646494	IP-Fof-1	Non-relict	G	Hap B	NO	A	Hap 1
	Fot-1	IP-Fot-1	Fontanosas	Spain	-4.52	38.77	N2110043	PRJNA646494	IP-Fot-1	Non-relict	H	Hap B	NO	C	Hap 2
	Frg-1	IP-Frg-1	Freginals	Spain	0.51	40.674	N2110044	PRJNA646494	IP-Frg-1	Non-relict	G	Hap A	NO	C	Hap 1
	Fue-2	IP-Fue-2	Fuente Obejuna	Spain	-5.425	38.262	N799241	PRJNA273563	9541	Non-relict	G	Hap A	NO	A	Hap 1
	Fun-0	IP-Fun-0	Fuenfría	Spain	-4.05	40.787	N799242	PRJNA273563	9542	Relict	G	Hap B	NO	A	Hap 2
	Gdm-8	IP-Gdm-8	Granja de Moreruela	Spain	-5.783	41.846	N2110045	PRJNA646494	IP-Gdm-8	Non-relict	G	Hap A	Deletion	A	Hap 2
	Glo-1	IP-Glo-1	Garganta de la Olla	Spain	-5.776	40.111	N799243	PRJNA273563	9848	Non-relict	G	Hap A	NO	A	Hap 1
	Gra-0	IP-Gra-0	Grazalema	Spain	-5.395	36.768	N799244	PRJNA273563	9543	Relict	G	Hap A	NO	A	SubHap 2-Asp
	Grs-0	IP-Grs-0	Grandas de Salime	Spain	-6.849	43.238	N2110046	PRJNA646494	IP-Grs-0	Non-relict	G	Hap A	NO	A	SubHap 1-Phe
	Gua-1	IP-Gua-1	Guadalupe	Spain	-5.336	39.399	N799245	PRJNA273563	9544	Non-relict	G	Hap A	NO	A	Hap 1
	Gud-3	IP-Gud-3	Guadarrama	Spain	-4.109	40.65	N799246	PRJNA273563	9849	Non-relict	G	Hap B	NO	A	Hap 1
	Hec-0	IP-Hec-0	Hecho	Spain	-0.697	42.855	N799248	PRJNA273563	9850	Non-relict	G	Hap A	NO	A	Hap 2
	Hee-0	IP-Hee-0	Herencia	Spain	-3.427	39.305	N2110047	PRJNA646494	IP-Hee-0	Relict	G	Subhap A2	Deletion	A	SubHap 1-Phe
	Her-12	IP-Her-12	Herguijuela	Spain	-5.783	39.395	N799249	PRJNA273563	9545	Relict	H	Subhap A2	Deletion	C	SubHap 1-Phe
	Hom-4	IP-Hom-4	Hombrados	Spain	-1.686	40.817	N799250	PRJNA273563	9546	Non-relict	G	Hap A	NO	A	Hap 1
	Hor-0	IP-Hor-0	Hortsavinyà	Spain	2.622	41.665	N799251	PRJNA273563	9547	Non-relict	G	Hap A	NO	A	Hap 1
	Hoy-0	IP-Hoy-0	Hoyocasero	Spain	-4.999	40.395	N799252	PRJNA273563	9548	Non-relict	G	Hap B	NO	A	Hap 2
	Hue-3	IP-Hue-3	Huergas de Babia	Spain	-6.106	42.956	N799253	PRJNA273563	9851	Non-relict	G	Hap B	NO	A	Hap 2
	Hum-2	IP-Hum-2	Humienta	Spain	-3.689	42.227	N799254	PRJNA273563	9549	Relict	G	Subhap A2	NO	A	Hap 2
	Ini-0	IP-Ini-0	Madrid-INIA	Spain	-3.748	40.454	N799255	PRJNA273563	9852	Non-relict	G	Hap A	NO	A	Hap 1
	Iso-4	IP-Iso-4	Isoba	Spain	-5.372	43.048	N799256	PRJNA273563	9550	Non-relict	G	Subhap A3	NO	A	Hap 1
	JalC-3	IP-JalC-3	Jalance	Spain	-1.145	39.229	N2110048	PRJNA646494	IP-JalC-3	Relict	G	Subhap A2	Deletion	A	Hap 1
	Jim-1	IP-Jim-1	Jiménez de Jamuz	Spain	-5.919	42.282	N799257	PRJNA273563	9551	Non-relict	G	Hap A	NO	A	SubHap 2-Asp
	Lab-7	IP-Lab-7	Labajos	Spain	-4.498	40.866	N799258	PRJNA273563	9552	Non-relict	G	Hap B	NO	A	Hap 2
	Lac-0	IP-Lac-0	Las Caldas	Spain	-5.916	43.324	CS76996	PRJNA273563	9853	Non-relict	G	Hap B	NO	A	Hap 2
	Laf-1	IP-Laf-1	La Frialdad	Spain	-5.883	43.36	CS76997	PRJNA273563	9854	Non-relict	G	Hap A	NO	A	Hap 2
	Lam-0	IP-Lam-0	Las Matas	Spain	-3.889	40.567	N799259	PRJNA273563	9855	Non-relict	G	Hap A	NO	A	SubHap 2-Asp
	Las-0	IP-Las-0	La Silla de Felipe II	Spain	-4.153	40.568	N2110049	PRJNA646494	IP-Las-0	Relict	G	Hap B	NO	A	Hap 2
	Lbe-4	IP-Lbe-4	La Berzosa	Spain	-3.93	40.601	N2110050	PRJNA646494	IP-Lbe-4	Relict	G	Subhap A3	Deletion	A	SubHap 2-Asp
	Lch-0	IP-Lch-0	La Chaparrita	Spain	-4.001	40.507	CS77010	PRJNA273563	9856	Non-relict	G	Hap A	NO	A	Hap 1
	Ldd-0	IP-Ldd-0	Laguna de Duero	Spain	-4.707	41.576	N799261	PRJNA273563	9553	Non-relict	G	Hap A	NO	A	Hap 2
	Leg-0	IP-Leg-0	Leganés	Spain	-3.805	40.328	N799262	PRJNA273563	9857	Non-relict	G	Subhap A3	NO	A	Hap 1
	Lhi-4	IP-Lhi-4	La Hiruela	Spain	-3.459	41.073	N2110051	PRJNA646494	IP-Lhi-4	Non-relict	G	Hap A	NO	A	Hap 1
	Liz-0	IP-Liz-0	Lizartza	Spain	-2.034	43.1	N2110052	PRJNA646494	IP-Liz-0	Non-relict	G	Hap A	NO	A	Hap 2
	Lor-0	IP-Lor-0	Lorcha	Spain	-0.263	38.86	N2110053	PRJNA646494	IP-Lor-0	Non-relict	G	Hap A	NO	A	Hap 1
	Loz-0	IP-Loz-0	Lozoya	Spain	-3.801	40.978	CS77051	PRJNA273563	9858	Non-relict	G	Hap B	NO	A	Hap 1
	Lro-0	IP-Lro-0	Las Rozas	Spain	-3.878	40.496	N799264	PRJNA273563	9859	Non-relict	G	Hap A	NO	A	Hap 2
	Lso-0	IP-Lso-0	La Solana	Spain	-3.163	38.858	N799265	PRJNA273563	9554	Relict	H	Hap A	Deletion	C	SubHap 2-Asp
	Lta-0	IP-Lta-0	Los Tanagos	Spain	-4.44	43.38	N2110054	PRJNA646494	IP-Lta-0	Non-relict	G	Hap A	NO	A	Hap 2
	Lum-0	IP-Lum-0	Lumbreras	Spain	-2.622	42.238	N799266	PRJNA273563	9860	Non-relict	G	Hap B	NO	A	Hap 1
	Mac-0	IP-Mac-0	Marchamalo	Spain	-3.207	40.717	CS77061	PRJNA273563	9861	Non-relict	G	Hap A	NO	A	SubHap 2-Asp
	Mad-0	IP-Mad-0	Madrid-Centro	Spain	-3.674	40.445	N799267	PRJNA273563	9862	Non-relict	G	Hap A	NO	A	Hap 2
	Mag-0	IP-Mag-0	Mangualde	Portugal	-7.753	40.624	N2110055	PRJNA646494	IP-Mag-0	Non-relict	G	Subhap A1	NO	A	Hap 1
	Mal-0	IP-Mal-0	Malaguilla	Spain	-3.287	40.841	N2110056	PRJNA646494	IP-Mal-0	Non-relict	G	Hap A	NO	C	Hap 1
	Mar-1	IP-Mar-1	Marjaliza	Spain	-3.932	39.581	N77068	PRJNA273563	9555	Relict	H	Subhap A1	Deletion	C	SubHap 1-Phe
	Mat-0	IP-Mat-0	Martorell de la Selva	Spain	2.685	41.761	CS77074	PRJNA273563	9864	Non-relict	G	Hap B	NO	A	Hap 1
	Mdc-0	IP-Mdc-0	Moral de Calatrava	Spain	-3.53	38.874	N2110058	PRJNA646494	IP-Mdc-0	Relict	H	Hap A	Deletion	C	SubHap 2-Asp
	Mdd-0	IP-Mdd-0	Molinos de Duero	Spain	-2.788	41.887	N799269	PRJNA273563	9866	Non-relict	G	Hap A	NO	A	Hap 2
	MedB-0	IP-MedB-0	Las Médulas	Spain	-6.766	42.455	N2110059	PRJNA646494	IP-MedB-0	Relict	G	Subhap A1	NO	C	Hap 1
	Men-2	IP-Men-2	Menasalbas	Spain	-4.345	39.658	N799271	PRJNA273563	9556	Non-relict	G	Hap A	NO	A	Hap 1
	Mer-6	IP-Mer-6	Mérida	Spain	-6.338	38.916	N799273	PRJNA273563	9946	Non-relict	G	Hap B	NO	A	Hap 1
	Mie-1	IP-Mie-1	Mierla	Spain	-3.219	40.942	CS77083	PRJNA273563	9867	Non-relict	G	Hap A	NO	A	Hap 2
	Moa-0	IP-Moa-0	Montanuy	Spain	0.698	42.462	N799274	PRJNA273563	9557	Non-relict	G	Hap A	NO	A	Hap 1
	Moc-11	IP-Moc-11	Molacillos	Spain	-5.641	41.565	N799275	PRJNA273563	9558	Non-relict	G	Hap B	NO	A	SubHap 2-Asp
	Moe-0	IP-Moe-0	Montseny	Spain	2.367	41.779	CS77104	PRJNA273563	9868	Non-relict	G	Hap A	NO	A	Hap 1
	Moj-0	IP-Moj-0	Montejaque	Spain	-5.281	36.757	CS77105	PRJNA273563	9869	Relict	G	Hap A	Deletion	A	Hap 2
	Mon-5	IP-Mon-5	Montoro	Spain	-4.384	38.059	N799278	PRJNA273563	9559	Non-relict	G	Hap B	NO	A	Hap 1
	Mor-0	IP-Mor-0	Moral de Castro	Spain	-6.073	40.87	N2110060	PRJNA646494	IP-Mor-0	Relict	G	Hap B	Deletion	C	Hap 2
	Mos-1	IP-Mos-1	Monsanto	Portugal	-7.11	40.041	N799279	PRJNA273563	9508	Non-relict	G	Subhap A2	NO	A	Hap 1
	Mot-0	IP-Mot-0	Montemolín	Spain	-6.238	38.191	N799280	PRJNA273563	9560	Non-relict	G	Hap A	NO	A	Hap 1
	Moz-0	IP-Moz-0	Monzón	Spain	0.171	41.913	CS77111	PRJNA646494	IP-Moz-0	Non-relict	G	Hap B	NO	A	Hap 1
	Mra-7	IP-Mra-7	Mora	Spain	-3.636	39.67	N2110061	PRJNA646494	IP-Mra-7	Relict	H	Hap A	Deletion	A	SubHap 2-Asp
	Mun-0	IP-Mun-0	Muñico	Spain	-5.046	40.711	N799281	PRJNA273563	9561	Non-relict	G	Hap A	NO	A	Hap 1
	Mur-0	IP-Mur-0	Mura	Spain	1.999	41.674	N799282	PRJNA273563	9562	Non-relict	G	Hap A	NO	A	Hap 1
	Nac-0	IP-Nac-0	Navacerrada	Spain	-3.994	40.751	N799284	PRJNA273563	9871	Relict	G	Hap B	NO	A	Hap 2
	Nat-8	IP-Nat-8	Navaltoril	Spain	-4.763	39.574	N2110062	PRJNA646494	IP-Nat-8	Relict	H	Subhap A2	Deletion	C	Hap 1
	Nav-1	IP-Nav-1	Navaluenga	Spain	-4.647	40.418	N2110063	PRJNA646494	IP-Nav-1	Relict	G	Subhap A2	Deletion	A	Hap 2
	Ndc-0	IP-Ndc-0	Las Navas de la Concepción	Spain	-5.448	37.943	CS77125	PRJNA273563	9873	Non-relict	G	Hap A	NO	A	Hap 1
	Ndr-3	IP-Ndr-3	Nava de Roa	Spain	-4.006	41.611	N2110064	PRJNA646494	IP-Ndr-3	Non-relict	G	Hap B	NO	C	Hap 1
	Nog-17	IP-Nog-17	Noguera	Spain	-1.601	40.451	N799287	PRJNA273563	9564	Non-relict	G	Hap A	NO	A	Hap 1
	Oja-0	IP-Oja-0	Ojacastro	Spain	-2.997	42.344	N799288	PRJNA273563	9874	Non-relict	G	Hap A	NO	A	Hap 2
	Ola-0	IP-Ola-0	Olate	Spain	-2.63	43.049	N2110065	PRJNA646494	IP-Ola-0	Non-relict	G	Hap B	NO	A	Hap 2
	Orb-10	IP-Orb-10	Orbaitzeta	Spain	-1.23	42.972	N799289	PRJNA273563	9565	Non-relict	G	Hap A	NO	A	Hap 1
	Oso-0	IP-Oso-0	Osorno	Spain	-4.361	42.443	N2110066	PRJNA646494	IP-Oso-0	Non-relict	G	Hap B	NO	A	Hap 2
	Ovi-1	IP-Ovi-1	Oviedo	Spain	-5.867	43.38	N799291	PRJNA273563	9875	Non-relict	G	Hap A	NO	A	Hap 1
	Pad-0	IP-Pad-0	Prades	Spain	0.992	41.337	CS77158	PRJNA273563	9876	Non-relict	G	Hap A	NO	A	Hap 1
	Pal-0	IP-Pal-0	Pallerols del Cantó	Spain	1.297	42.342	N799292	PRJNA273563	9567	Non-relict	G	Hap A	NO	A	Hap 1
	Pan-0	IP-Pan-0	Balneario de Panticosa	Spain	-0.232	42.76	N799293	PRJNA273563	9568	Non-relict	G	Hap A	NO	A	Hap 2
	Pdl-0	IP-Pdl-0	Piedrafita la Mediana	Spain	-5.598	43.016	CS77165	PRJNA273563	9877	Non-relict	G	Hap A	NO	A	Hap 2
	Pds-1	IP-Pds-1	Palacios del Sil	Spain	-6.45	42.873	N799295	PRJNA273563	9569	Non-relict	G	Subhap A3	NO	A	SubHap 1-Phe
	Ped-0	IP-Ped-0	La Pedriza	Spain	-3.898	40.738	N2110067	PRJNA646494	IP-Ped-0	Non-relict	G	Hap A	NO	A	Hap 2
	Pee-0	IP-Pee-0	Pedrezuela	Spain	-3.622	40.776	CS77167	PRJNA273563	9878	Non-relict	G	Hap B	NO	A	SubHap 2-Asp
	Per-0	IP-Per-0	Perín	Spain	-1.122	37.595	CS77169	PRJNA273563	9879	Relict	G	Hap A	Deletion	C	Hap 1
	Pib-1	IP-Pib-1	Pino de Bureba	Spain	-3.439	42.721	CS77175	PRJNA273563	9880	Non-relict	G	Hap A	NO	A	Hap 1
	Pie-0	IP-Pie-0	Piedrahita	Spain	-5.325	40.464	CS77176	PRJNA273563	9881	Non-relict	G	Hap B	Deletion	A	Hap 2
	Pil-0	IP-Pil-0	Pico Almenara	Spain	-4.264	40.454	CS77178	PRJNA273563	9882	Non-relict	G	Hap A	NO	A	Hap 1
	Piq-0	IP-Piq-0	Piqueras	Spain	-2.564	42.096	N799297	PRJNA273563	9883	Non-relict	G	Hap B	NO	A	Hap 1
	Pol-1	IP-Pol-1	Polán	Spain	-4.251	39.816	N2110068	PRJNA646494	IP-Pol-1	Relict	H	Subhap A1	Deletion	C	SubHap 2-Asp
	Pra-6	IP-Pra-6	Prádena del Rincón	Spain	-3.539	41.05	N799302	PRJNA273563	9948	Non-relict	G	Hap B	NO	A	Hap 2
	Prd-0	IP-Prd-0	Prádena	Spain	-3.683	41.134	N799303	PRJNA273563	9885	Non-relict	G	Hap A	NO	A	Hap 2
	Pro-0	IP-Pro-0	Proaza	Spain	-6.012	43.277	N799304	PRJNA273563	9571	Non-relict	G	Hap A	NO	A	Hap 2
	Pru-0	IP-Pru-0	Prullans	Spain	1.725	42.379	CS77190	PRJNA273563	9886	Non-relict	G	Hap A	NO	A	Hap 1
	Pto-0	IP-Pto-0	La Pobla de Tornesa	Spain	0.01	40.1	N2110069	PRJNA646494	IP-Pto-0	Non-relict	G	Hap B	NO	A	Hap 1
	Pub-0	IP-Pub-0	Puebla de Sanabria	Spain	-6.633	42.057	N2110070	PRJNA646494	IP-Pub-0	Relict	G	Hap A	NO	A	SubHap 1-Phe
	Pun-0	IP-Pun-0	Puente Nueva	Spain	-4.776	40.403	CS77196	PRJNA273563	9887	Relict	G	Hap B	NO	A	Hap 1
	Puv-0	IP-Puv-0	Puerto de Vega	Spain	-6.645	43.565	N2110071	PRJNA646494	IP-Puv-0	Non-relict	G	Hap B	NO	A	SubHap 1-Phe
	Pva-1	IP-Pva-1	Puebla de Valles	Spain	-3.306	40.927	CS77197	PRJNA273563	9888	Non-relict	G	Hap B	NO	A	Hap 2
	Qui-0	IP-Qui-0	Quintela	Spain	-6.93	42.692	N799307	PRJNA273563	9949	Non-relict	G	Hap A	NO	A	SubHap 1-Phe
	Rdc-0	IP-Rdc-0	Robledo de Chavela	Spain	-4.287	40.452	N2110072	PRJNA646494	IP-Rdc-0	Relict	H	Subhap A3	Deletion	C	SubHap 2-Asp
	Rds-0	IP-Rds-0	Romanyà de la Selva	Spain	2.987	41.857	N799309	PRJNA273563	9573	Non-relict	G	Hap A	NO	A	Hap 1
	Reg-0	IP-Reg-0	Reguengo	Portugal	-7.402	39.287	N799310	PRJNA273563	9509	Non-relict	G	Hap A	NO	A	Hap 1
	Rei-0	IP-Rei-0	Reliquias	Portugal	-7.595	38.745	N799311	PRJNA273563	9510	Non-relict	G	Hap A	NO	A	Hap 1
	Rel-0	IP-Rel-0	Relumbrar	Spain	-2.705	38.602	N799312	PRJNA273563	9574	Non-relict	G	Hap A	NO	A	Hap 1
	Rev-0	IP-Rev-0	Revenga	Spain	-4.109	40.861	N799314	PRJNA273563	9576	Non-relict	G	Hap A	NO	A	Hap 2
	Ria-0	IP-Ria-0	Rialb	Spain	2.171	42.335	N799315	PRJNA273563	9577	Non-relict	G	Hap B	NO	A	Hap 1
	Rib-1	IP-Rib-1	Ribota	Spain	-5.076	43.156	N799316	PRJNA273563	9890	Non-relict	G	Hap A	NO	A	Hap 2
	Rob-1	IP-Rob-1	Robledillo	Spain	-4.851	39.583	N2110073	PRJNA646494	IP-Rob-1	Relict	H	Subhap A2	Deletion	C	Hap 1
	Sac-0	IP-Sac-0	San Martín de Castañeda	Spain	-6.699	42.127	N799318	PRJNA273563	9578	Non-relict	G	Hap B	NO	A	Hap 2
	Sad-0	IP-Sad-0	Saldaña	Spain	-4.73	42.534	N2110074	PRJNA646494	IP-Sad-0	Non-relict	G	Hap B	NO	A	Hap 1
	Sal-0	IP-Sal-0	Santa Pellaia	Spain	2.915	41.926	CS77230	PRJNA273563	9891	Non-relict	G	Hap B	NO	A	Hap 1
	Sam-0	IP-Sam-0	Samprón	Spain	-6.966	42.682	N799319	PRJNA273563	9892	Non-relict	G	Hap B	NO	A	Hap 1
	San-10	IP-San-10	Santa Elena	Spain	-3.509	38.331	N799320	PRJNA273563	9579	Non-relict	G	Hap A	NO	A	Hap 2
	Sca-0	IP-Sca-0	San Calixto	Spain	-5.37	37.962	N2110075	PRJNA646494	IP-Sca-0	Non-relict	G	Hap B	NO	A	Hap 1
	Sdv-3	IP-Sdv-3	Santa Olaja de Varga	Spain	-5.123	42.836	N799322	PRJNA273563	9581	Non-relict	G	Hap B	NO	A	Hap 2
	Sen-0	IP-Sen-0	Senet	Spain	0.763	42.587	CS77243	PRJNA273563	9894	Non-relict	G	Hap B	NO	A	Hap 1
	Ses-0	IP-Ses-0	Sestrica	Spain	-1.632	41.484	N799323	PRJNA273563	9582	Non-relict	G	Hap A	NO	A	Hap 1
	Sfb-6	IP-Sfb-6	Sant Feliu de Buixalleu	Spain	2.569	41.783	CS77248	PRJNA273563	9895	Non-relict	G	Hap B	NO	A	Hap 1
	Slc-3	IP-Slc-3	San Lorenzo de Calatrava	Spain	-3.744	38.471	N2110076	PRJNA646494	IP-Slc-3	Relict	G	Subhap A2	Deletion	A	SubHap 2-Asp
	Sln-22	IP-Sln-22	Sevilla la Nueva	Spain	-3.995	40.357	N2110077	PRJNA646494	IP-Sln-22	Relict	H	Subhap A3	Deletion	C	SubHap 2-Asp
	Smt-1	IP-Smt-1	Santa Marta de Tormes	Spain	-5.635	40.951	N799324	PRJNA273563	9897	Non-relict	G	Hap A	NO	A	SubHap 1-Phe
	Sne-0	IP-Sne-0	Sierra Nevada	Spain	-3.262	37.075	N799325	PRJNA273563	9583	Relict	G	Hap A	NO	C	SubHap 1-Phe
	Som-0	IP-Som-0	Somosierra	Spain	-3.58	41.138	CS77259	PRJNA273563	9898	Non-relict	G	Hap B	NO	A	Hap 1
	Stp-0	IP-Stp-0	Santo Tomé del Puerto	Spain	-3.582	41.192	N799327	PRJNA273563	9584	Non-relict	G	Hap B	NO	A	Hap 1
	Svi-0	IP-Svi-0	San Vicente	Spain	-7.396	43.396	N799328	PRJNA273563	9585	Non-relict	G	Hap B	NO	A	Hap 2
	Tam-0	IP-Tam-0	Tamajón	Spain	-3.272	41.027	N799329	PRJNA273563	9586	Non-relict	G	Hap A	NO	A	Hap 1
	Tau-0	IP-Tau-0	Taüll	Spain	0.843	42.538	CS77342	PRJNA273563	9899	Non-relict	G	Hap A	NO	A	Hap 1
	Tdc-0	IP-Tdc-0	Torrijo de la Cañada	Spain	-1.886	41.496	N799331	PRJNA273563	9587	Non-relict	G	Hap B	NO	A	Hap 1
	TejB-6	IP-TejB-6	Tejerurela	Spain	-2.366	38.397	N2110078	PRJNA646494	IP-TejB-6	Non-relict	G	Hap B	NO	C	Hap 1
	Tod-5	IP-Tod-5	Tordesillas	Spain	-5.045	41.468	N2110079	PRJNA646494	IP-Tod-5	Relict	H	Subhap A2	Deletion	A	SubHap 2-Asp
	Toe-0	IP-Toe-0	Torrelodones	Spain	-3.915	40.593	N2110080	PRJNA646494	IP-Toe-0	Relict	H	Subhap A3	Deletion	C	SubHap 2-Asp
	Tol-7	IP-Tol-7	Tolva	Spain	0.594	42.109	N799334	PRJNA273563	9588	Non-relict	G	Hap B	NO	A	Hap 1
	Tor-1	IP-Tor-1	Torreandaluz	Spain	-2.836	41.595	N799335	PRJNA273563	9589	Non-relict	G	Hap A	NO	A	Hap 2
	Tri-0	IP-Tri-0	Triana-Sevilla	Spain	-6.008	37.375	CS77386	PRJNA273563	9900	Non-relict	G	Hap B	NO	A	Hap 1
	Trs-0	IP-Trs-0	Tresali	Spain	-5.493	43.364	N799337	PRJNA273563	9590	Non-relict	G	Hap A	NO	A	Hap 2
	Una-6	IP-Una-6	Uña	Spain	-1.978	40.228	N2110081	PRJNA646494	IP-Una-6	Non-relict	G	Hap B	NO	A	Hap 1
	Ura-0	IP-Ura-0	Urda	Spain	-3.85	39.423	N2110082	PRJNA646494	IP-Ura-0	Relict	G	Hap A	Deletion	C	Hap 1
	Urd-1	IP-Urd-1	Urdanta	Spain	-2.984	42.273	N799338	PRJNA273563	9901	Non-relict	G	Hap A	NO	A	Hap 1
	Usa-0	IP-Usa-0	Usanos	Spain	-3.246	40.71	CS78825	PRJNA273563	9902	Non-relict	G	Hap A	NO	A	SubHap 2-Asp
	Vad-0	IP-Vad-0	Valdenoceda	Spain	-3.592	42.858	N799339	PRJNA273563	9591	Non-relict	G	Hap B	NO	A	Hap 1
	Vai-0	IP-Vai-0	Valdigem	Portugal	-7.768	41.131	N2110083	PRJNA646494	IP-Vai-0	Non-relict	G	Hap A	NO	A	SubHap 1-Phe
	Val-0	IP-Val-0	Valgañón	Spain	-3.096	42.308	N799342	PRJNA273563	9903	Non-relict	G	Hap B	NO	A	Hap 1
	Van-0	IP-Van-0	Vandellós	Spain	0.835	41.019	N2110084	PRJNA646494	IP-Van-0	Non-relict	G	Hap A	NO	A	Hap 1
	Vas-0	IP-Vas-0	Valdesotos	Spain	-3.312	40.948	CS78833	PRJNA273563	9904	Non-relict	G	Hap B	NO	A	Hap 1
	Vav-0	IP-Vav-0	Valverde	Portugal	-8.019	38.532	N799343	PRJNA273563	9511	Non-relict	G	Hap A	NO	A	Hap 1
	Vaz-0	IP-Vaz-0	Valdezcaray	Spain	-2.989	42.26	N799344	PRJNA273563	9593	Non-relict	G	Subhap A3	NO	A	Hap 1
	Vdc-0	IP-Vdc-0	Villaviciosa de Córdoba	Spain	-5.03	38.05	N2110085	PRJNA646494	IP-Vdc-0	Relict	G	Hap A	NO	A	Hap 1
	Vdm-0	IP-Vdm-0	Vilanova de Meià	Spain	1.006	42.036	N799345	PRJNA273563	9594	Non-relict	G	Hap A	NO	A	Hap 1
	Vdt-0	IP-Vdt-0	Villagonzalo de Tormes	Spain	-5.496	40.89	N799346	PRJNA273563	9595	Non-relict	G	Hap A	NO	A	Hap 2
	Vel-0	IP-Vel-0	Veleta	Spain	-3.382	37.085	N2110086	PRJNA646494	IP-Vel-0	Relict	G	Hap A	NO	C	SubHap 1-Phe
	Ven-0	IP-Ven-0	El Ventorrillo	Spain	-4.014	40.758	N799347	PRJNA273563	9905	Relict	G	Hap B	NO	A	Hap 2
	Ver-5	IP-Ver-5	Verín	Spain	-7.449	41.948	N799348	PRJNA273563	9596	Non-relict	G	Subhap A3	NO	A	Hap 2
	Vid-1	IP-Vid-1	Vidigueira	Portugal	-7.845	38.224	N799350	PRJNA273563	9512	Non-relict	G	Hap A	NO	A	Hap 2
	Vie-0	IP-Vie-0	Vielha	Spain	0.763	42.627	N799351	PRJNA273563	9950	Non-relict	G	Hap A	NO	A	Hap 1
	Vig-1	IP-Vig-1	Viguera	Spain	-2.531	42.308	N799353	PRJNA273563	9597	Non-relict	G	Hap A	NO	A	Hap 1
	Vim-0	IP-Vim-0	Villarino de Manzanas	Spain	-6.51	41.877	N799355	PRJNA273563	9598	Relict	G	Subhap A2	NO	A	Hap 1
	Vin-0	IP-Vin-0	Viñayo	Spain	-5.771	42.798	N78846	PRJNA273563	9599	Non-relict	G	Hap A	NO	A	Hap 1
	Vis-0	IP-Vis-0	Villareal de San Carlos	Spain	-6.045	39.846	N799358	PRJNA273563	9600	Relict	G	Subhap A1	NO	A	Hap 1
	VisB-3	IP-VisB-3	Villareal de San Carlos-B	Spain	-6.045	39.846	N2110088	PRJNA646494	IP-VisB-3	Relict	H	Hap A	Deletion	A	Hap 2
	Vlo-1-2	IP-Vlo-1-2	Villarubia de los Ojos	Spain	-3.639	39.284	N2110089	PRJNA646494	IP-Vlo-1-2	Relict	H	Hap A	NO	C	SubHap 2-Asp
	Voz-0	IP-Voz-0	Vozmediano	Spain	-1.879	41.844	N799359	PRJNA273563	9601	Non-relict	G	Hap B	NO	A	Hap 1
	Vpa-1	IP-Vpa-1	Villanueva del Pardillo	Spain	-3.966	40.494	N799360	PRJNA273563	9602	Non-relict	G	Hap A	NO	A	Hap 1
	Vpe-3	IP-Vpe-3	Villafría de la Peña	Spain	-4.717	42.829	N2110090	PRJNA646494	IP-Vpe-3	Non-relict	G	Hap B	NO	A	Hap 1
	Zar-0	IP-Zar-0	Zarzalejo	Spain	-4.195	40.552	N2110091	PRJNA646494	IP-Zar-0	Relict	G	Hap A	NO	A	Hap 1

## Sheet: Supplementary Table S3
	Marker name	Oligonucleotide sequence	Physical position	Type of marker	Used for
	Don23.253	F-atttgagtgtggatctgtgttgt	23.253	indel	Fine mapping of MAU1
		R-tgttgttactcgcatcgcc
	Don23.283	F-caagagaaacaacaagaccggg	23.283	indel	Fine mapping of MAU1
		R-gggttttcgggttcacttca
	Don23.310	F-aattggtttgcacacacatg	23.31	indel	Fine mapping of MAU1
		R-tatcttcttgcttttgactctcc
	Don23.416	F-gggttataggagactgactg	23.416	indel	Fine mapping of MAU1
		R-tcgactgtgatattgtgctc
	Don23.474	F-tgcctggtttggtctatgga	23.474	CAPS (DraI)	Fine mapping of MAU1
		R-ggaagagaacgagaaggcaa
	Don23.534	F-ctggtcttaatgggcttcta	23.534	CAPS (HaeIII)	Fine mapping of MAU1
		R-ctggtcttaatgggcttcta
	Don23,570	F-cgtttgtcttcgagttgcgt	23.57	CAPS (AvaII)	Fine mapping of MAU1
		R-tacaaagacggaaccaatagat
	Don23.581	F-ttcaccgtaaccctatctgtc	23.581	SEC	Fine mapping of MAU1
		R-tgtttagatccttggttcagtc
	Don23.589	F-ccgccttctattgagtggtttc	23.589	SEC	Fine mapping of MAU1
		R-tggtgcggcgaaaggaatc
	Don23.595	F-cgagaagaccctaaagcaaatg	23.595	SEC	Fine mapping of MAU1
		R-gattcaaacttccgcctcc
	Don23.598	F-tttgaccagtaaggcagtaacata	23.598	indel	Fine mapping of MAU1
		R-tgttccaagcaccactctcc
	Don23.601	F-caccagaggaaaccgggaa	23.601	indel	Fine mapping of MAU1
		R-tgtagaatcagcaagagactcaag
	Don23.623	F-cgccttactctgtgatgc	23.623	SEC	Fine mapping of MAU1
		R-caaatgttctatgttccccttc
	Don23.621	F-gcatttcacctacctttggg	23.637	SEC	Fine mapping of MAU1
		R-ccagctttgatgcacgtg
	Don23.641	F-gcaagaactatgagaaaggtgg	23.641	SEC	Fine mapping of MAU1
		R-gcgaagaagaagaggaagcc
	Don23.657	F-ccagcataacaaaaaccttcttcc	23.657	indel	Fine mapping of MAU1
		R-cctttttacctttcccaccgtc
	Don23.802	F-acaaaaagtcaggatggccga	23.802	indel	Fine mapping of MAU1
		R-cccaaaaacttatctctgaacaaat
	Don24.175	F-ccttgatctcctctgcgttat	24.175	indel	Fine mapping of MAU1
		R-acgttaacggctgctacatc
	Don24.942	F-gattcggaaaacacacgcaag	24.942	indel	Fine mapping of MAU1
		R-gggctgttttttactatcttcacctc
	Don25.462	F-gttggtgtaagattggataagatgt	25.462	indel	Fine mapping of MAU1
		R-ttacaatggtccgaacaactgg
	Don26,400	F-ccagcataacaaaaaccttcttcc	26.4	indel	Fine mapping of MAU1
		R-cctttttacctttcccaccgtc
	Don27.115	F-gacaataagagagacatggcgga	27.115	indel	Fine mapping of MAU1
		R-gcttcatcatctctttcctcttca
	GL3-AciI	F-ccagcgattgcgtctctc		CAPS (AciI)	Genotyping gl3 mutant
		R-cctcttcatcgtcatcgtccc
	EGL3-MnlI	F-cacttctgctttttttctgtttctc		dCAPS (MnlI)	Genotyping egl3 mutant
		R-agacagaccagaagattccatacct

## Sheet: Supplementary Table S4
	Name	Oligonucleotide sequence	Used for
	EGL3-1seq	F-cgagaagaccctaaagcaaatg	EGL3 sequencing
		R-gattcaaacttccgcctcc
	EGL3-2seq	F-aacgccataaggagaagaagaa	EGL3 sequencing
		R-tattctttcgttctctgacctgatt
	EGL3-3seq	F-cgttaaacatcgaattccacca	EGL3 sequencing
		R-taaaacaagcaatagatactaaaatacaact
	EGL3-4seq	F-gagataaaaagcaagagaatgtggt	EGL3 sequencing
		R-agagtgatcgaacagtccattttt
	EGL3-5seq	F-tttagatatgaattttggttggtttta	EGL3 sequencing
		R-aggtaagggattgataatgggtt
	EGL3-6seq	F-ggagatgcgaagaattaattaagagc	EGL3 sequencing
		R-acttacaaatccaaccaaaccaat
	EGL3-7seq	F-ggtttggttggatttgtaagtg	EGL3 sequencing
		R-gacattggtttggtttcctg
	EGL3-8seq	F-caccgtccttttctctcaac	EGL3 sequencing
		R-catctccccactccaacac
	EGL3-9seq	F-ctggtctgtctctgcttctc	EGL3 sequencing
		R-tggaagaagaaatgaaggagac
	EGL3-10seq	F-ctttcgtcttcaacatcggt	EGL3 sequencing
		R-cactgtctgaagcgaagca
	EGL3-11seq	F-ccgccgatagcaaagtct	EGL3 sequencing
		R-gctgatgcgttgttttga
	EGL3-12seq	F-gggagacttgcttgcgat	EGL3 sequencing
		R-gctggttcatcttctcctaca
	EGL3-13seq	F-acagagacacggataacgatg	EGL3 sequencing
		R-atttcttattgtcttctcctacg
	EGL3-14seq	F-gtttttgtgattttgaagttttgg	EGL3 sequencing
		R-ctcagtggcgttagatgc
	EGL3-15seq	F-ctcgtagtagttcgtgcac	EGL3 sequencing
		R-gcattattatctacctgtgtttac
		R-ctaaaaatatttttttaatttc
	EGL3-BamHI	F-caggatccttaattcattctagtgaaaaagattgagt	EGL3 cloning
	EGL3-SalI	R-caagtcgacggatcttcttaatggccacctacc
	EGL3exp	F-gcttaactgtcaattgcaagca	Gene expression (RT-qPCR)
		R-ccttaacatatccatgcaaccct
	UBC	F-ctgcgactcagggaatcttctaa	Endogenous gene expression control (RT-qPCR)
		R-ttgtgccattgaattgaaccc
